# Supplementary material for: Association between Sarcopenia, Falls, and Cognitive Impairment in Older People: A Systematic Review with Meta-Analysis
Source: Int J Environ Res Public Health. 2023 Feb 25;20(5):4156. doi: 10.3390/ijerph20054156 (PMC10002412; doi:10.3390/ijerph20054156)
Supplement: Supplementary file 1 [file ijerph-20-04156-s001.zip]

Archive with 1 entries (1 files):
- ijerph-2197819-supplementary.pdf
